# Supplementary material for: SENSES-ASD: a social-emotional nurturing and skill enhancement system for autism spectrum disorder
Source: PeerJ Comput Sci. 2024 Feb 8;10:e1792. doi: 10.7717/peerj-cs.1792 (PMC10909167; doi:10.7717/peerj-cs.1792)
Supplement: Supplemental Information 1 [file peerj-cs-10-1792-s001.zip]

Archive with 14 entries (11 files):
- .pytest_cache/.gitignore
- .pytest_cache/CACHEDIR.TAG
- .pytest_cache/README.md
- .pytest_cache/v/
- .pytest_cache/v/cache/
- .pytest_cache/v/cache/nodeids
- .pytest_cache/v/cache/stepwise
- CNN/__pycache__/
- CNN/__pycache__/neuralNetwork.cpython-310.pyc
- CNN/neuralNetwork.py
- faceDetection/haarcascade_frontalface_default.xml
- faceDetection/realtimeStream.py
- faceDetection/tempCodeRunnerFile.py
- templates/emotionWebApp.html
