# Supplementary material for: SENSES-ASD: a social-emotional nurturing and skill enhancement system for autism spectrum disorder
Source: PeerJ Comput Sci. 2024 Feb 8;10:e1792. doi: 10.7717/peerj-cs.1792 (PMC10909167; doi:10.7717/peerj-cs.1792)
Supplement: Supplemental Information 1 [file peerj-cs-10-1792-s001.zip › .pytest_cache/CACHEDIR.TAG]

Signature: 8a477f597d28d172789f06886806bc55
# This file is a cache directory tag created by pytest.
# For information about cache directory tags, see:
#	https://bford.info/cachedir/spec.html
