# Supplementary material for: SENSES-ASD: a social-emotional nurturing and skill enhancement system for autism spectrum disorder
Source: PeerJ Comput Sci. 2024 Feb 8;10:e1792. doi: 10.7717/peerj-cs.1792 (PMC10909167; doi:10.7717/peerj-cs.1792)
Supplement: Supplemental Information 1 [file peerj-cs-10-1792-s001.zip › .pytest_cache/README.md]

# pytest cache directory #

This directory contains data from the pytest's cache plugin,
which provides the `--lf` and `--ff` options, as well as the `cache` fixture.

**Do not** commit this to version control.

See [the docs](https://docs.pytest.org/en/stable/how-to/cache.html) for more information.
