# Supplementary material for: SENSES-ASD: a social-emotional nurturing and skill enhancement system for autism spectrum disorder
Source: PeerJ Comput Sci. 2024 Feb 8;10:e1792. doi: 10.7717/peerj-cs.1792 (PMC10909167; doi:10.7717/peerj-cs.1792)
Supplement: Supplemental Information 1 [file peerj-cs-10-1792-s001.zip › faceDetection/realtimeStream.py]

from keras.preprocessing.image import img_to_array
import imutils
import cv2
from keras.models import load_model
import numpy as np


#PATHS FOR TRAINED MODELS
face_detection_path = 'faceDetection/haarcascade_frontalface_default.xml'
emotion_model_path = 'modelTraining/_mini_XCEPTION.102-0.66.hdf5'


#ASSIGNING MODELS TO VARIABLES WITHOUT COMPILATION
face_detection_model = cv2.CascadeClassifier(face_detection_path)
emotion_detection_model = load_model(emotion_model_path, compile=False)
emotion_list = ["angry" ,"disgust","fear", "happy", "sad", "surprised","neutral"]


cv2.namedWindow('Webcam')
camera = cv2.VideoCapture(0)
while True:
    video_frame = camera.read()[1]
    video_frame = imutils.resize(video_frame,width=300)
    gray_img = cv2.cvtColor(video_frame, cv2.COLOR_BGR2GRAY)
    gray_face = face_detection_model.detectMultiScale(gray_img,scaleFactor=1.1,minNeighbors=5,minSize=(30,30),flags=cv2.CASCADE_SCALE_IMAGE)
    canvas = np.zeros((250, 300, 3), dtype="uint8")
    frame_copy = video_frame.copy()
    if len(gray_face) > 0:
        gray_face = sorted(gray_face, reverse=True,
        key=lambda x: (x[2] - x[0]) * (x[3] - x[1]))[0]
        (fX, fY, fW, fH) = gray_face
        roi = gray_img[fY:fY + fH, fX:fX + fW]
        roi = cv2.resize(roi, (64, 64))
        roi = roi.astype("float") / 255.0
        roi = img_to_array(roi)
        roi = np.expand_dims(roi, axis=0)
        predictions = emotion_detection_model.predict(roi)[0]
        label = emotion_list[predictions.argmax()]
    else: continue

    for (i, (emotion, prob)) in enumerate(zip(emotion_list, predictions)):
                text = "{}: {:.2f}%".format(emotion, prob * 100)
                w = int(prob * 300)
                cv2.rectangle(canvas, (7, (i * 35) + 5),(w, (i * 35) + 35), (255,255,0), -1)
                cv2.putText(canvas, text, (10, (i * 35) + 23),
                cv2.FONT_HERSHEY_SIMPLEX, 0.45,(255, 255, 255), 2)
                cv2.putText(frame_copy, label, (fX, fY - 10),
                cv2.FONT_HERSHEY_SIMPLEX, 0.45,  (255,255,0), 2)
                cv2.rectangle(frame_copy, (fX, fY), (fX + fW, fY + fH),
                            (255,255,0), 2)
    cv2.imshow('Webcam', frame_copy)
    cv2.imshow("Probabilities", canvas)
    if cv2.waitKey(1) & 0xFF == ord('q'):
        break

camera.release()
cv2.destroyAllWindows()
