# Supplementary material for: SENSES-ASD: a social-emotional nurturing and skill enhancement system for autism spectrum disorder
Source: PeerJ Comput Sci. 2024 Feb 8;10:e1792. doi: 10.7717/peerj-cs.1792 (PMC10909167; doi:10.7717/peerj-cs.1792)
Supplement: Supplemental Information 1 [file peerj-cs-10-1792-s001.zip › faceDetection/tempCodeRunnerFile.py]

face_detection_path = 'faceDetection/haarcascade_frontalface_default.xml'
emotion_model_path = 'modelTraining/_mini_XCEPTION.102-0.66.hdf5'
